# Supplementary material for: Cognitive Capacity Genome-Wide Polygenic Scores Identify Individuals with Slower Cognitive Decline in Aging
Source: Genes (Basel). 2022 Jul 24;13(8):1320. doi: 10.3390/genes13081320 (PMC9331374; doi:10.3390/genes13081320)
Supplement: Supplementary file 1 [file genes-13-01320-s001.zip]

Archive with 4 entries (4 files):
- JooHayes_WLS_Supplement Figure S2_WLS_corrplot.png
- JooHayes_WLS_Supplementary Figure S1_Histogram_ComBio.zip
- JooHayes_WLS_Supplementary Table S1_ComBio.xlsx
- JooHayes_WLS_SupplementaryMaterial_ComBio_final.zip
