# Supplementary material for: Cognitive Capacity Genome-Wide Polygenic Scores Identify Individuals with Slower Cognitive Decline in Aging
Source: Genes (Basel). 2022 Jul 24;13(8):1320. doi: 10.3390/genes13081320 (PMC9331374; doi:10.3390/genes13081320)
Supplement: Supplementary file 1 [file genes-13-01320-s001.zip › JooHayes_WLS_Supplementary Table S1_ComBio.xlsx]

## Sheet: SuppTable
Phenome-wide Significant Results of Cognitive Capacity GPSs on the Cognitive/Behavioral Phenome (P < 2.60e-04, Bonferroni corrected )
* EA (Educational attainment), CP (Cognitive Performance), HM (Highest Math), and MA (Math Ability) GPS
GPS	Phenotype	BETA	SE	95% CI (lower)	95% CI (upper)	P	Adjusted R2	Category		GPS	Phenotype	BETA	SE	95% CI (lower)	95% CI (upper)	P	Adjusted R2	Category
EA_GPS	IQ	1.87357	0.0707758	1.73555	2.01158	4.43305e-148	0.087977	Cognition		CP_GPS	IQ	1.41557	0.0483826	1.32123	1.50992	7.74078e-179	0.104012	Cognition
EA_GPS	EducationalAttainment	1.73112	0.0701523	1.59433	1.86792	1.61734e-129	0.120462	Cognition		CP_GPS	High School Class Rank	1.17775	0.0591264	1.06246	1.29305	4.78041e-85	0.158377	Cognition
EA_GPS	High School Class Rank	1.85735	0.084987	1.69162	2.02307	3.0721e-101	0.170697	Cognition		CP_GPS	Number Series Task	0.956911	0.050943	0.857572	1.05625	6.108e-77	0.0786198	Cognitive Task
EA_GPS	Similarity(R6)	1.36444	0.0740524	1.22004	1.50884	3.58892e-74	0.061361	Cognitive Task		CP_GPS	EducationalAttainment	0.923619	0.0494085	0.827273	1.01997	2.56477e-76	0.0924288	Cognition
EA_GPS	Similarity(R4)	1.34509	0.0730532	1.20264	1.48755	3.86316e-74	0.0511631	Cognitive Task		CP_GPS	Similarity(R6)	0.897644	0.0514404	0.797336	0.997953	7.23591e-67	0.0571275	Cognitive Task
EA_GPS	Similarity(R5)	1.26577	0.0736208	1.12221	1.40933	5.055e-65	0.055994	Cognitive Task		CP_GPS	Similarity(R4)	0.851878	0.0505113	0.753381	0.950375	1.04818e-62	0.0447371	Cognitive Task
EA_GPS	Number Series Task	1.26195	0.0739173	1.11781	1.40609	3.95118e-64	0.0712845	Cognitive Task		CP_GPS	Similarity(R5)	0.774437	0.0512669	0.674467	0.874408	8.07558e-51	0.0478472	Cognitive Task
EA_GPS	OccupationalEducationScore	1.22102	0.0734164	1.07785	1.36418	4.77046e-61	0.0483727	Occupational Status		CP_GPS	Digit Ordering(R6)	0.779696	0.0578574	0.666874	0.892518	8.63216e-41	0.0496778	Cognitive Task
EA_GPS	OccupationalIncomeScore	0.897124	0.070039	0.760548	1.0337	3.50052e-37	0.133916	Occupational Status		CP_GPS	OccupationalEducationScore	0.638707	0.0511452	0.538974	0.73844	1.91046e-35	0.0337392	Occupational Status
EA_GPS	Digit Ordering(R6)	0.901773	0.0839024	0.738163	1.06538	1.07019e-26	0.0392335	Cognitive Task		CP_GPS	Letter Fluency(R6)	0.608135	0.053171	0.504452	0.711819	5.00812e-30	0.0546036	Cognitive Task
EA_GPS	Letter Fluency(R6)	0.797931	0.076595	0.648571	0.947291	3.14535e-25	0.0516527	Cognitive Task		CP_GPS	Health Literacy Task(NVS)	0.915491	0.0804594	0.758595	1.07239	2.27725e-29	0.0995566	Cognitive Task
EA_GPS	Health Literacy Task(NVS)	1.17357	0.116635	0.946128	1.40101	1.9907e-23	0.0909653	Cognitive Task		CP_GPS	Digit Ordering(R5)	0.647043	0.0585988	0.532776	0.761311	4.51497e-28	0.0330839	Cognitive Task
EA_GPS	Attendance to cultural events	0.604905	0.0604497	0.487028	0.722782	2.05784e-23	0.0479714	Leisure Activity		CP_GPS	OccupationalIncomeScore	0.481835	0.0486258	0.387015	0.576655	5.22197e-23	0.12659	Occupational Status
EA_GPS	Immediate Recall(R6)	0.795415	0.0821605	0.635202	0.955627	5.2944e-22	0.0857648	Cognitive Task		CP_GPS	Letter Fluency(R5)	0.574293	0.0606002	0.456123	0.692464	3.81637e-21	0.045579	Cognitive Task
EA_GPS	Reading	0.500319	0.0524795	0.397984	0.602654	2.02849e-21	0.0477689	Leisure Activity		CP_GPS	Immediate Recall(R6)	0.509108	0.0571373	0.397691	0.620526	6.69283e-19	0.0835556	Cognitive Task
EA_GPS	Digit Ordering(R5)	0.771434	0.084559	0.606544	0.936324	9.84419e-20	0.0268203	Cognitive Task		CP_GPS	Reading	0.304111	0.0363458	0.233236	0.374985	7.01892e-17	0.0450466	Leisure Activity
EA_GPS	Category Fluency(R5)	0.949744	0.107875	0.739388	1.1601	2.02997e-18	0.0486464	Cognitive Task		CP_GPS	Category Fluency(R5)	0.627412	0.0753319	0.480514	0.774309	1.15694e-16	0.0464879	Cognitive Task
EA_GPS	Watching TV	-0.480817	0.0552834	-0.58862	-0.373014	4.15657e-18	0.0188863	Leisure Activity		CP_GPS	Category Fluency(R6)	0.609051	0.0743134	0.46414	0.753962	3.45477e-16	0.0604584	Cognitive Task
EA_GPS	Letter Fluency(R5)	0.730045	0.0873408	0.559731	0.90036	7.98e-17	0.0421232	Cognitive Task		CP_GPS	Delayed Recall(R6)	0.449754	0.057309	0.338002	0.561507	4.99666e-15	0.0792	Cognitive Task
EA_GPS	Category Fluency(R6)	0.859755	0.106219	0.652627	1.06688	7.87344e-16	0.0600234	Cognitive Task		CP_GPS	Fishing/Hunting	-0.407242	0.0609679	-0.52613	-0.288355	2.5828e-11	0.152797	Leisure Activity
EA_GPS	Openness	0.566099	0.0739619	0.421873	0.710325	2.18708e-14	0.0397045	Personality		CP_GPS	Attendance to cultural events	0.274466	0.0420324	0.192503	0.356429	7.0526e-11	0.0400575	Leisure Activity
EA_GPS	Delayed Recall(R6)	0.608783	0.0825434	0.447823	0.769742	1.86798e-13	0.0780773	Cognitive Task		CP_GPS	Wordgames	0.3917	0.0608213	0.273098	0.510301	1.27341e-10	0.0613113	Leisure Activity
EA_GPS	Fishing/Hunting	-0.594375	0.0881931	-0.766351	-0.422398	1.71846e-11	0.152895	Leisure Activity		CP_GPS	Openness	0.311328	0.0510572	0.211766	0.410889	1.12872e-09	0.0370386	Personality
EA_GPS	Writing	0.318791	0.047598	0.225975	0.411607	2.28483e-11	0.0923534	Leisure Activity		CP_GPS	Watching TV	-0.213852	0.0383903	-0.288714	-0.138991	2.63157e-08	0.0128648	Leisure Activity
EA_GPS	Vigorous Physical Activity(Alone)	0.609124	0.0987842	0.416494	0.801753	7.39065e-10	0.0118388	Leisure Activity		CP_GPS	Linguistic Functioning(Accuracy)	0.76831	0.139041	0.49718	1.03944	4.2158e-08	0.0866455	Cognitive Task
EA_GPS	HUI3 Cognition Level(R6)	-0.422746	0.0744751	-0.567972	-0.27752	1.42551e-08	0.0106942	Cognition		CP_GPS	HUI3 Cognition Level(R6)	-0.240758	0.0515147	-0.341212	-0.140304	3.00976e-06	0.009378	Cognition
EA_GPS	Watching Movies	0.319477	0.0629994	0.196628	0.442326	4.05759e-07	0.0184729	Leisure Activity		CP_GPS	Linguistic Functioning(Speed)	-0.66218	0.14205	-0.939177	-0.385183	3.57639e-06	0.0466903	Cognitive Task
EA_GPS	Linguistic Functioning(Accuracy)	0.872132	0.205475	0.471455	1.27281	2.40172e-05	0.075061	Cognitive Task		CP_GPS	Health Literacy Task(STOFHLA)	0.790415	0.205667	0.389364	1.19147	0.000137643	0.0638834	Cognitive Task
EA_GPS	Delayed Recall(R5)	0.318994	0.0857329	0.151814	0.486173	0.000200476	0.0162144	Cognitive Task		CP_GPS	HUI3 Cognition Level(R5)	-0.192438	0.0515983	-0.293055	-0.0918217	0.000193172	0.00287192	Cognition
GPS	Phenotype	BETA	SE	95% CI (lower)	95% CI (upper)	P	Adjusted R2	Category		GPS	Phenotype	BETA	SE	95% CI (lower)	95% CI (upper)	P	Adjusted R2	Category
HM_GPS	IQ	1.22796	0.047843	1.13467	1.32126	1.1502e-139	0.0835415	Cognition		MA_GPS	IQ	1.42518	0.0639345	1.30051	1.54985	7.82986e-107	0.0660309	Cognition
HM_GPS	High School Class Rank	1.2326	0.0576051	1.12027	1.34493	2.65494e-97	0.167718	Cognition		MA_GPS	High School Class Rank	1.35985	0.0777089	1.20832	1.51138	1.30167e-66	0.144135	Cognition
HM_GPS	EducationalAttainment	0.955736	0.0480978	0.861945	1.04953	9.45445e-86	0.0974612	Cognition		MA_GPS	Number Series Task	1.14551	0.0662933	1.01624	1.27478	1.27886e-65	0.0721404	Cognitive Task
HM_GPS	Number Series Task	0.943332	0.0497539	0.846312	1.04035	2.54581e-78	0.0794067	Cognitive Task		MA_GPS	Digit Ordering(R6)	0.93107	0.0757666	0.783326	1.07882	2.72978e-34	0.0448712	Cognitive Task
HM_GPS	Similarity(R6)	0.778271	0.0503785	0.680033	0.876509	5.09634e-53	0.0490539	Cognitive Task		MA_GPS	EducationalAttainment	0.786057	0.0647162	0.659861	0.912254	1.20853e-33	0.0693475	Cognition
HM_GPS	Similarity(R4)	0.738487	0.0496763	0.641618	0.835356	2.59572e-49	0.0371596	Cognitive Task		MA_GPS	Similarity(R6)	0.690417	0.0673996	0.558987	0.821846	1.83536e-24	0.0322265	Cognitive Task
HM_GPS	Similarity(R5)	0.697209	0.050196	0.599327	0.795091	2.47405e-43	0.0435289	Cognitive Task		MA_GPS	Digit Ordering(R5)	0.779834	0.0764247	0.630806	0.928862	3.0263e-24	0.030212	Cognitive Task
HM_GPS	OccupationalEducationScore	0.68841	0.0498354	0.591231	0.785589	6.83648e-43	0.038014	Occupational Status		MA_GPS	Similarity(R4)	0.646109	0.066371	0.516686	0.775533	2.8696e-22	0.0217177	Cognitive Task
HM_GPS	Digit Ordering(R6)	0.686174	0.0569452	0.575131	0.797217	4.74478e-33	0.043952	Cognitive Task		MA_GPS	Health Literacy Task(NVS)	0.948358	0.104384	0.744808	1.15191	1.8836e-19	0.0851828	Cognitive Task
HM_GPS	OccupationalIncomeScore	0.549853	0.0473747	0.457472	0.642233	6.90609e-31	0.130666	Occupational Status		MA_GPS	Similarity(R5)	0.599242	0.0670642	0.468467	0.730017	5.02708e-19	0.0294138	Cognitive Task
HM_GPS	Health Literacy Task(NVS)	0.830719	0.0782009	0.678227	0.98321	7.0435e-26	0.0945174	Cognitive Task		MA_GPS	OccupationalEducationScore	0.587917	0.0663514	0.458532	0.717302	9.75548e-19	0.0241069	Occupational Status
HM_GPS	Digit Ordering(R5)	0.58127	0.0574275	0.469286	0.693253	6.92777e-24	0.0299418	Cognitive Task		MA_GPS	OccupationalIncomeScore	0.528046	0.0628827	0.405425	0.650667	5.38862e-17	0.123475	Occupational Status
HM_GPS	Immediate Recall(R6)	0.485331	0.0559926	0.376146	0.594517	5.63215e-18	0.0828965	Cognitive Task		MA_GPS	Immediate Recall(R6)	0.474003	0.0747051	0.328328	0.619678	2.39124e-10	0.0774689	Cognitive Task
HM_GPS	Category Fluency(R5)	0.597695	0.0733723	0.454619	0.740771	5.16771e-16	0.0456884	Cognitive Task		MA_GPS	Category Fluency(R5)	0.603144	0.0983471	0.411367	0.794921	9.59009e-10	0.0379793	Cognitive Task
HM_GPS	Category Fluency(R6)	0.589782	0.0725187	0.44837	0.731193	5.76006e-16	0.0601884	Cognitive Task		MA_GPS	Letter Fluency(R6)	0.41072	0.0692947	0.275595	0.545844	3.22824e-09	0.0418039	Cognitive Task
HM_GPS	Letter Fluency(R6)	0.419899	0.0520684	0.318366	0.521433	8.58631e-16	0.0458412	Cognitive Task		MA_GPS	Category Fluency(R6)	0.566628	0.0973701	0.376757	0.7565	6.43911e-09	0.0516212	Cognitive Task
HM_GPS	Attendance to cultural events	0.296205	0.0408096	0.216626	0.375784	4.35309e-13	0.0414492	Leisure Activity		MA_GPS	HUI3 Cognition Level(R6)	-0.372268	0.0667639	-0.502457	-0.242078	2.5453e-08	0.010551	Cognition
HM_GPS	Delayed Recall(R6)	0.404442	0.0561737	0.294904	0.513981	6.78695e-13	0.0776776	Cognitive Task		MA_GPS	Delayed Recall(R6)	0.399425	0.0748689	0.253431	0.545419	9.91417e-08	0.0740075	Cognitive Task
HM_GPS	Watching TV	-0.266327	0.0373301	-0.339121	-0.193533	1.06665e-12	0.0155556	Leisure Activity		MA_GPS	Reading	0.238818	0.0469892	0.147189	0.330446	3.8204e-07	0.0392354	Leisure Activity
HM_GPS	Reading	0.246302	0.0354655	0.177145	0.31546	4.11816e-12	0.0421907	Leisure Activity		MA_GPS	Wordgames	0.390386	0.0783826	0.23754	0.543232	6.49527e-07	0.0590548	Leisure Activity
HM_GPS	Letter Fluency(R5)	0.386679	0.0595741	0.270509	0.502848	9.30062e-11	0.0372752	Cognitive Task		MA_GPS	Neuroticism	-0.320243	0.0671958	-0.451275	-0.189212	1.91576e-06	0.0199004	Personality
HM_GPS	HUI3 Cognition Level(R6)	-0.318351	0.0503127	-0.416461	-0.220241	2.63034e-10	0.0116831	Cognition		MA_GPS	Fishing/Hunting	-0.367694	0.0787071	-0.521173	-0.214216	3.04423e-06	0.149999	Leisure Activity
HM_GPS	Openness	0.312158	0.0499776	0.214701	0.409614	4.43695e-10	0.0372672	Personality		MA_GPS	Gaming	0.394126	0.0844168	0.229513	0.558739	3.0857e-06	0.0184606	Leisure Activity
HM_GPS	Fishing/Hunting	-0.360404	0.0594185	-0.47627	-0.244538	1.38498e-09	0.151838	Leisure Activity		MA_GPS	Openness	0.292557	0.0663896	0.163097	0.422017	1.064e-05	0.0348148	Personality
HM_GPS	Writing	0.160595	0.0321361	0.0979294	0.22326	5.95484e-07	0.0897663	Leisure Activity		MA_GPS	Watching TV	-0.207153	0.0494564	-0.303592	-0.110713	2.84025e-05	0.01103	Leisure Activity
HM_GPS	Neuroticism	-0.241394	0.0507092	-0.340276	-0.142511	1.96831e-06	0.0198937	Personality		MA_GPS	Letter Fluency(R5)	0.332264	0.0794019	0.17743	0.487098	2.90194e-05	0.0329307	Cognitive Task
HM_GPS	Vigorous Physical Activity(Alone)	0.315963	0.0665165	0.186256	0.445671	2.07385e-06	0.00962712	Leisure Activity		MA_GPS	HUI3 Cognition Level(R5)	-0.265841	0.0666602	-0.395828	-0.135854	6.72359e-05	0.00312442	Cognition
HM_GPS	Wordgames	0.232905	0.0593079	0.117255	0.348555	8.68315e-05	0.0577799	Leisure Activity		MA_GPS	Linguistic Functioning(Speed)	-0.692466	0.181692	-1.04677	-0.338167	0.000147012	0.0397064	Cognitive Task
HM_GPS	HUI3 Cognition Level(R5)	-0.197406	0.0503139	-0.295518	-0.0992938	8.80203e-05	0.00305982	Cognition
